# Supplementary material for: Soil-Mulching Treatment Enhances the Content of Stilbene in Grape Berries: A Transcriptomic and Metabolomic Analysis
Source: Foods. 2024 Oct 9;13(19):3208. doi: 10.3390/foods13193208 (PMC11476259; doi:10.3390/foods13193208)
Supplement: Supplementary file 1 [file foods-13-03208-s001.zip]

Archive with 1 entries (1 files):
- foods-3200478-supplementary.xlsx
