# Supplementary material for: Soil-Mulching Treatment Enhances the Content of Stilbene in Grape Berries: A Transcriptomic and Metabolomic Analysis
Source: Foods. 2024 Oct 9;13(19):3208. doi: 10.3390/foods13193208 (PMC11476259; doi:10.3390/foods13193208)
Supplement: Supplementary file 1 [file foods-13-03208-s001.zip › foods-3200478-supplementary.xlsx]

## Sheet: Table S1
Table S1 Fruit quality under the control and mulch treatment
	Control	Mulch
Single berry weight (g）	10.31±0.81a	11.18±1.08a
Longitudinal diameter (mm）	26.18±0.87b	28.06±1.03a
Transverse diameter（mm）	23.37±1.04a	23.37±1.04a
Shape index	1.12	1.2
Soluble solids (%)	16.84±0.48a	17.37±0.55a
Soluble sugar (%)	9.73±0.95a	10.75±1.21a
Titratable acid (%)	0.24±0.05a	0.3±0.07a

## Sheet: Table S2
Table S2 Detected compounds under Class I
	Control	Mulch
Alkaloids	203285928.27±4249164.77b	247141544.07±4154129.47a
Amino acids and derivatives	618829938.97±16025477.24a	655347892.17±24046858.96a
Flavonoids	868006855.10±138557188.41a	966876624.67±213042466.06a
Lignans and Coumarins	100842901.97±4972059.81a	107780937.00±6016929.53a
Lipids	146155916.67±3436222.41a	171635343.80±40669005.85a
Nucleotides and derivatives	163772342.20±2920114.63b	191840275.60±8148616.56a
Organic acids	99934790.10±3035489.63a	141925471.78±76400352.10a
Phenolic acids	597514381.40±13967827.30b	771119922.70±61757798.30a
Quinones	5519389.71±515495.84a	9558886.52±2365228.29a
Tannins	83814784.91±17653380.88a	108042117.44±26897082.70a
Terpenoids	119601918.03±4147968.68a	124415801.60±12616408.63a
Others	531093344.30±8932366.21a	588159426.37±45240803.52a

## Sheet: Table S3
Table S3 Detected compounds from others of Class I
	Control	Mulch
Alcohol compounds	2632948.62±481566.52a	3098979.98±201179.99a
Aldehyde compounds	8755788.55±138985.52b	10948430.75±902143.97a
Lactones	40259.61±356.08b	47176.19±1933.22a
Ketone compounds	19763273.56±1751021.51a	23412691.47±2914383.17a
Vitamin	66573645.13±3124735.78a	65233810.18±2293108.24a
Saccharides	350602980.48±12441822.37a	355452143.04±11740435.72a
Stilbene	15904767.82±3756710.83a	38517821.45±14490608.46a
Xanthone	1294113.28±469814.44a	1970553.77±869695.39a
Others	65525567.27±5516210.53a	89477819.55±16382892.43a

## Sheet: Table S4
Table S4 KEGG enrich of differential metabolites between the control and the mulching
Kegg_pathway	ko_ID	IndexList
Stilbenoid, diarylheptanoid and gingerol biosynthesis	ko00945	mws0021;mws1359
Biosynthesis of secondary metabolites	ko01110	mws0021;pme0021;mws1422;mws1359
Linoleic acid metabolism	ko00591	Lmbn006152;mws1491
Biosynthesis of unsaturated fatty acids	ko01040	mws1491
Metabolic pathways	ko01100	mws1491;pme0021
Phenylalanine metabolism	ko00360	pme0021
Phenylalanine, tyrosine and tryptophan biosynthesis	ko00400	pme0021
Cyanoamino acid metabolism	ko00460	pme0021
D-Amino acid metabolism	ko00470	pme0021
Phenylpropanoid biosynthesis	ko00940	pme0021
Tropane, piperidine and pyridine alkaloid biosynthesis	ko00960	pme0021
Glucosinolate biosynthesis	ko00966	pme0021
Aminoacyl-tRNA biosynthesis	ko00970	pme0021
Biosynthesis of various plant secondary metabolites	ko00999	pme0021;MWS20192
2-Oxocarboxylic acid metabolism	ko01210	pme0021
Biosynthesis of amino acids	ko01230	pme0021
ABC transporters	ko02010	pme0021
Flavonoid biosynthesis	ko00941	mws1422
Flavone and flavonol biosynthesis	ko00944	mws0919
Glycerophospholipid metabolism	ko00564	mws0120
Ether lipid metabolism	ko00565	mws0120
Anthocyanin biosynthesis	ko00942	pme1793

## Sheet: TableS5
Table S5 Quality control results of transcriptional sequencing
Sample	Raw Reads	Clean Reads	Clean Base(G)	Error Rate(%)	Q20(%)	Q30(%)	GC Content(%)
Control1	48670956	45471940	6.82	0.03	97.7	93.55	46.11
Control2	48978122	45683122	6.85	0.03	97.44	93	46.09
Control3	48019928	43817228	6.57	0.03	97.55	93.25	46.27
Mulch1	47707804	44430454	6.66	0.03	97.39	92.87	46.2
Mulch2	47752172	44853754	6.73	0.03	97.57	93.21	46.1
Mulch3	48125008	43893540	6.58	0.03	97.57	93.26	46.22
	289253990

## Sheet: Table S6
Table S6 KEGG pathway enrichment of DEGs
KEGG_pathway	ko_id	P-value	Corrected_P-value
Protein processing in endoplasmic reticulum	ko04141	7.85705e-13	5.73565e-11
Photosynthesis - antenna proteins	ko00196	0.000753263	0.0549882
Galactose metabolism	ko00052	0.00230649	0.168374
Glycosaminoglycan degradation	ko00531	0.0168685	1
Plant hormone signal transduction	ko04075	0.0179434	1
Ascorbate and aldarate metabolism	ko00053	0.023463	1
Sesquiterpenoid and triterpenoid biosynthesis	ko00909	0.0242815	1
Other glycan degradation	ko00511	0.0360754	1
Glycosphingolipid biosynthesis - ganglio series	ko00604	0.0507583	1
Brassinosteroid biosynthesis	ko00905	0.063375	1
Biosynthesis of secondary metabolites	ko01110	0.0770902	1
Steroid biosynthesis	ko00100	0.0846506	1
Thiamine metabolism	ko00730	0.116722	1
Metabolic pathways	ko01100	0.128841	1
alpha-Linolenic acid metabolism	ko00592	0.153365	1
Pentose and glucuronate interconversions	ko00040	0.183665	1
Glycerophospholipid metabolism	ko00564	0.196767	1
Nitrogen metabolism	ko00910	0.224762	1
Carotenoid biosynthesis	ko00906	0.22709	1
Glycerolipid metabolism	ko00561	0.231552	1
Tyrosine metabolism	ko00350	0.232475	1
Sphingolipid metabolism	ko00600	0.254956	1
Glutathione metabolism	ko00480	0.259921	1
Isoquinoline alkaloid biosynthesis	ko00950	0.262525	1
Linoleic acid metabolism	ko00591	0.309125	1
Phenylpropanoid biosynthesis	ko00940	0.316085	1
Taurine and hypotaurine metabolism	ko00430	0.323188	1
Starch and sucrose metabolism	ko00500	0.375768	1
Biosynthesis of various plant secondary metabolites	ko00999	0.377431	1
Ether lipid metabolism	ko00565	0.389344	1
Glyoxylate and dicarboxylate metabolism	ko00630	0.398587	1
Citrate cycle (TCA cycle)	ko00020	0.43878	1
ABC transporters	ko02010	0.446214	1
Biosynthesis of nucleotide sugars	ko01250	0.463324	1
Oxidative phosphorylation	ko00190	0.468003	1
Circadian rhythm - plant	ko04712	0.479054	1
Ubiquinone and other terpenoid-quinone biosynthesis	ko00130	0.479487	1
Diterpenoid biosynthesis	ko00904	0.48207	1
Arginine and proline metabolism	ko00330	0.524638	1
Fatty acid elongation	ko00062	0.532765	1
Glycine, serine and threonine metabolism	ko00260	0.567096	1
Carbon metabolism	ko01200	0.601494	1
Cysteine and methionine metabolism	ko00270	0.605065	1
Pyruvate metabolism	ko00620	0.626887	1
Flavonoid biosynthesis	ko00941	0.636565	1
Flavone and flavonol biosynthesis	ko00944	0.649936	1
Butanoate metabolism	ko00650	0.657087	1
Alanine, aspartate and glutamate metabolism	ko00250	0.684267	1
Protein export	ko03060	0.703236	1
Cutin, suberine and wax biosynthesis	ko00073	0.721071	1
Tryptophan metabolism	ko00380	0.730012	1
Pentose phosphate pathway	ko00030	0.748457	1
Tropane, piperidine and pyridine alkaloid biosynthesis	ko00960	0.773168	1
Porphyrin metabolism	ko00860	0.773168	1
Phagosome	ko04145	0.781766	1
DNA replication	ko03030	0.799652	1
Selenocompound metabolism	ko00450	0.815576	1
Carbon fixation in photosynthetic organisms	ko00710	0.819356	1
Amino sugar and nucleotide sugar metabolism	ko00520	0.824506	1
beta-Alanine metabolism	ko00410	0.826686	1
Photosynthesis	ko00195	0.826686	1
Phosphatidylinositol signaling system	ko04070	0.833721	1
Phenylalanine metabolism	ko00360	0.837131	1
RNA polymerase	ko03020	0.840471	1
Glycolysis / Gluconeogenesis	ko00010	0.886642	1
Biosynthesis of cofactors	ko01240	0.896183	1
Stilbenoid, diarylheptanoid and gingerol biosynthesis	ko00945	0.898938	1
Ubiquitin mediated proteolysis	ko04120	0.913125	1
Endocytosis	ko04144	0.937056	1
MAPK signaling pathway - plant	ko04016	0.949817	1
Plant-pathogen interaction	ko04626	0.971794	1
Biosynthesis of amino acids	ko01230	0.984438	1
Spliceosome	ko03040	0.993344	1
